# Supplementary material for: A novel DNA primase-helicase pair encoded by SCCmec elements
Source: eLife. 2020 Sep 18;9:e55478. doi: 10.7554/eLife.55478 (PMC7581432; doi:10.7554/eLife.55478)
Supplement: Figure 5—source data 1. [file elife-55478-fig5-data1.txt]

[protein], nM	CCPol-MP ori-top	CCPol-MP ori-top	CCPol-MP-ori-bot	CCPol-MP-ori-bot	CCPol-MP ds-ori	CCPol-MP ds-ori	CCPol-MP non-ori	CCPol-MP non-ori	CCPol non-ori	CCPol non-ori	CCPol-MP D324A non-ori	CCPol-MP D324A non-ori
0.0000	0.00	0.00	0.00	0.00	0.00	0.00	0.00	0.00	0.00	0.00	0.00	0.00
2.5000	13.73	-5.08	5.90	8.31	3.93	2.97	3.34	9.42	-1.47	4.06	7.54	6.46
5.0000	18.80	0.45	18.44	23.94	5.76	2.69	7.31	27.99	-3.14	4.08	18.31	10.97
10.0000	44.68	19.79	35.50	34.95	11.31	4.34	20.99	42.85	4.87	2.62	34.29	24.17
20.0000	59.45	47.98	50.46	48.87	15.75	6.05	44.85	83.33	-3.48	3.36	63.81	46.38
40.0000	70.80	74.28	67.11	67.93	28.73	9.32	73.10	91.44	-1.77	3.34	83.06	76.88
80.0000	81.06	81.89	84.89	71.71	54.99	22.86	87.89	91.25	-2.91	4.16	89.44	86.24
120.0000	86.30	86.97	81.81	66.80	74.79	33.78	88.05	93.77	-3.93	4.55	89.84	89.73
200.0000	86.08	87.35	83.28	71.94	81.46	44.55	89.06	92.82	-4.54	1.30	90.63	87.71
